# Supplementary material for: Genome-Wide Association Mapping and Integrated Transcriptomic-Genomic Analysis Reveal Candidate Genes for Grain Transparency in Rice
Source: Int J Mol Sci. 2026 Jun 28;27(13):5835. doi: 10.3390/ijms27135835 (PMC13361321; doi:10.3390/ijms27135835)
Supplement: Supplementary file 1 [file ijms-27-05835-s001.zip]

Archive with 1 entries (1 files):
- Supplement tables-revised.xlsx
