# Supplementary material for: Genome-Wide Association Mapping and Integrated Transcriptomic-Genomic Analysis Reveal Candidate Genes for Grain Transparency in Rice
Source: Int J Mol Sci. 2026 Jun 28;27(13):5835. doi: 10.3390/ijms27135835 (PMC13361321; doi:10.3390/ijms27135835)
Supplement: Supplementary file 1 [file ijms-27-05835-s001.zip › Supplement tables-revised.xlsx]

## Sheet: Table S1
Table S1. Information of the 450 rice accessions used in this study.
Accession number in this study	Subpopulation	Origin	GT value
			2016GZ	2018YJ
6	Indica	Bangladesh	3.5	3
7	Indica	Bangladesh	5	3.5
11	Indica	Indonesia	2.33333	2.33333
14	Indica	Bangladesh	3.16667	3.33333
19	Indica	India	4.75	2.33333
20	Indica	India	2	1.83333
24	Indica	Bangladesh	4	3
25	Indica	Bangladesh	2	2.5
27	Indica	Brazil	2.33333	1.66667
30	Indica	Madagascar	2	1.83333
36	Japonica	India	-	3.16667
37	Japonica	Taiwan	1.66667	1
39	Japonica	Myanmar	3	3
44	Indica	India	3.5	3.66667
46	Indica	Pakistan	3.33333	2
50	Japonica	Laos	4.33333	5
51	Japonica	Philippines	3	2.83333
56	Indica	Sri Lanka	3	2
58	Japonica	Philippines	4.5	4.83333
60	Indica	Korea Rep	2.83333	1.66667
62	Indica	India	4	3
64	Japonica	India	3.33333	3
66	Indica	India	4.66667	3
76	Indica	India	3.5	3.5
77	Indica	India	4	2.16667
78	Japonica	Sri Lanka	4	3.5
79	Japonica	Sri Lanka	4	2.83333
82	Japonica	Zaire	3.33333	2.66667
84	Indica	Iran	3.5	2.66667
86	Indica	Thailand	4	5
87	Indica	Bangladesh	2.83333	3
91	Indica	India	3.66667	2
414	Indica	Bangladesh	3.5	2.16667
423	Indica	Pakistan	2.83333	1.83333
425	Indica	Egypt	4	3
427	Indica	China	4.16667	-
433	Indica	India	2.66667	2.25
436	Indica	India	2.66667	2.5
440	Indica	Bangladesh	2	2
441	Indica	Indonesia	3.16667	3
442	Indica	Bangladesh	3	3.33333
446	Indica	Senegal	1.83333	2
447	Indica	India	2	1.83333
450	Indica	Bangladesh	4.5	4
452	Indica	Bangladesh	3.75	2
453	Indica	Sri Lanka	3.5	2.83333
454	Indica	Sri Lanka	4.5	3.5
455	Indica	Bangladesh	4	3
456	Indica	Bangladesh	5	3
457	Indica	India	3.66667	2.25
458	Indica	Bangladesh	3.91667	2
461	Indica	Brazil	1	-
462	Indica	Myanmar	4.16667	4
463	Indica	Suriname	2	2
464	Indica	Philippines	3	1.83333
465	Indica	Bangladesh	2.91833	-
467	Indica	China	3.5	2.83333
468	Indica	India	1.83333	1.66667
469	Indica	Bangladesh	4	3.5
470	Indica	China	4.33333	2
471	Indica	Bangladesh	4.5	2.66667
472	Indica	China	4.5	2.58333
473	Indica	Bangladesh	4.33333	2.25
476	Indica	Costa Rica	1.5	2
477	Indica	Costa Rica	1.16667	1.33333
480	Indica	China	3	2.5
483	Indica	China	4	3
484	Indica	Sri Lanka	4.16667	2.33333
488	Indica	Bangladesh	3.66667	3
489	Indica	Bangladesh	2	3
491	Indica	Upper Volta	2	2
493	Indica	China	3.33333	3
494	Indica	China	2	1.83333
495	Indica	Sri Lanka	3.33333	3
500	Indica	Bangladesh	3	2.66667
501	Indica	Pakistan	3.16667	3
502	Indica	Bangladesh	2.83333	3
504	Indica	Sri Lanka	2.16667	2
505	Indica	Nepal	4	2.5
507	Indica	Bangladesh	4.5	3.25
510	Indica	Laos	5	3.5
511	Indica	India	2	1.83333
515	Indica	Bangladesh	2.33333	2.83333
516	Indica	China	3.5	3
517	Indica	China	4	3.75
518	Indica	China	4.33333	3
519	Indica	China	3	2.33333
520	Indica	Taiwan	3	3
521	Indica	Guatemala	1.66667	1.33333
522	Indica	Guatemala	1.5	1.5
523	Indica	Bangladesh	3	2
525	Indica	Philippines	1.83333	1.5
527	Indica	Philippines	1.33333	1
528	Indica	Philippines	3.16667	2.5
530	Indica	Philippines	3	2.5
532	Indica	Philippines	2.5	2
536	Indica	Pakistan	2.83333	2.66667
539	Indica	Bangladesh	2.83333	2.5
541	Indica	China	4.5	4.33333
542	Indica	Dominican Rp	1.33333	1.66667
543	Indica	Bangladesh	2.33333	5
546	Indica	Bangladesh	5	3
547	Indica	Sri Lanka	3	3.5
548	Indica	Pakistan	2.16667	1.75
549	Indica	Sri Lanka	4.5	2
550	Indica	Sri Lanka	4.33333	3.5
551	Indica	India	3	1.33333
553	Indica	Bhutan	3.5	2
554	Indica	Myanmar	1	1
555	Indica	India	3.5	2
556	Indica	Bangladesh	4.25	3.5
557	Indica	Thailand	4.33333	4.75
558	Indica	Thailand	5	3.66667
561	Indica	Philippines	4.33333	2.5
562	Indica	Sri Lanka	4	2.16667
564	Indica	Bangladesh	3.16667	3
565	Indica	Taiwan	3.16667	1.66667
566	Indica	China	3	3.5
571	Indica	Bangladesh	2.83333	2
572	Indica	Bangladesh	3.5	1.5
576	Indica	China	4.5	3
578	Indica	Sri Lanka	2.83333	3.16667
581	Indica	China	4	2
583	Indica	Bangladesh	3	3.33333
585	Indica	Madagascar	1.66667	2.66667
587	Indica	Mauritius	2	2
588	Indica	Madagascar	2.5	2.66667
589	Indica	Brazil	2.83333	2.5
591	Indica	Bangladesh	5	4
592	Indica	Bangladesh	3	1.75
593	Indica	Bangladesh	4	4
594	Indica	Bangladesh	3	2.5
595	Indica	Sri Lanka	2.5	2.33333
596	Indica	Bangladesh	3	1.66667
598	Indica	Kenya	1	1.16667
599	Indica	China	5	5
603	Indica	India	3	2.5
606	Indica	Sri Lanka	2.16667	2.33333
607	Indica	India	2	2
608	Indica	Madagascar	5	2.66667
609	Indica	Madagascar	3.66667	2.66667
611	Indica	Philippines	3	-
612	Indica	Sri Lanka	2.66667	2.16667
613	Indica	Bangladesh	4.5	3
615	Indica	Myanmar	2.83333	2.5
616	Indica	Cuba	2	1.16667
620	Indica	Ecuador	3.83333	2.66667
621	Indica	Sri Lanka	2.5	2.16667
622	Indica	Philippines	3.66667	2.66667
625	Indica	Nepal	3	2.16667
628	Indica	Sri Lanka	3.66667	2.5
630	Indica	Bangladesh	3.33333	3
632	Indica	Sri Lanka	2.66667	2.33333
633	Indica	Bhutan	2.66667	2
634	Indica	Bhutan	4.33333	-
635	Indica	Bangladesh	3	1.66667
640	Indica	Pakistan	4	3.5
643	Indica	China	4.66667	2.75
645	Indica	Pakistan	2	2
650	Indica	India	2.5	2.33333
651	Indica	India	3	2.5
653	Indica	Bangladesh	2.83333	3.5
654	Indica	Bangladesh	3	2.25
655	Indica	Madagascar	2	2
656	Indica	Thailand	1.83333	1.75
658	Indica	Sri Lanka	1.66667	2
659	Indica	Pakistan	1.33333	2
664	Indica	Pakistan	2.83333	2.25
667	Indica	China	4.16667	2
671	Indica	Madagascar	2.33333	2.33333
673	Indica	China	3.5	3
674	Indica	Bangladesh	3	2
679	Indica	Madagascar	3.66667	2.83333
680	Indica	Sri Lanka	4	4.25
681	Indica	Sri Lanka	2.66667	2.5
682	Indica	Sri Lanka	3.66667	4.33333
683	Indica	China	4.08333	2.5
684	Indica	China	3.83333	2.66667
685	Indica	Sri Lanka	2.5	2.83333
686	Indica	China	4	3.25
687	Indica	Bhutan	2.83333	2
688	Indica	China	3.83333	2
689	Indica	China	2.83333	1.66667
690	Indica	China	3.83333	2
692	Indica	China	3.5	2.66667
694	Indica	Myanmar	4	3.66667
696	Indica	India	3.16667	2
700	Indica	China	4	2
701	Indica	India	2.66667	1.83333
702	Japonica	Brazil	3	2
704	Indica	China	3.66667	4
706	Indica	India	2.66667	1
711	Japonica	Philippines	3	2
713	Japonica	Malaysia	3.66667	2.5
716	Japonica	Philippines	5	5
717	Indica	India	3	2.25
721	Indica	India	4	2
725	Indica	India	2.5	1.66667
726	Indica	Bangladesh	3	1.33333
730	Japonica	United States	3	1.33333
731	Japonica	Bangladesh	3.5	2.66667
733	Japonica	Korea Rep	3	5
740	Indica	India	3.66667	1
745	Indica	Nepal	3.66667	3
752	Indica	Bangladesh	2.66667	1.66667
755	Indica	Thailand	1.66667	1.33333
757	Indica	Bangladesh	2	2
761	Japonica	Ivory Coast	4	1.66667
762	Japonica	Japan	1	1.66667
767	Indica	Thailand	5	3.33333
772	Indica	Sri Lanka	3	2.75
773	Indica	India	3.33333	3.83333
786	Indica	India	3.66667	3.83333
787	Japonica	Italy	3.66667	2.5
794	Japonica	Malaysia	-	2.66667
797	Indica	India	3	1.75
798	Japonica	Malaysia	3	2.83333
801	Japonica	Romania	3.75	2
806	Japonica	China	4	5
810	Japonica	Guinea	5	3
811	Indica	Madagascar	4	2.83333
812	Japonica	Bhutan	-	-
813	Japonica	Madagascar	3.5	3.66667
814	Indica	Bangladesh	4	2.66667
821	Japonica	Papua New Guinea	2.5	1.66667
822	Japonica	Brazil	1.5	1.33333
823	Japonica	United States	4.66667	5
829	Japonica	Korea Rep	4.33333	2.83333
831	Indica	India	3.5	3.5
837	Japonica	Brazil	-	2
838	Indica	Liberia	3	3
844	Indica	India	3.83333	2.5
846	Japonica	Korea Rep	3	2
847	Japonica	Indicatralia	1.66667	1.83333
851	Indica	India	3	2
852	Indica	Nepal	3.33333	1.66667
854	Japonica	Italy	3.66667	3
859	Japonica	Nigeria	3	1
861	Japonica	Ivory Coast	3.5	2.33333
871	Japonica	China	3	2
874	Japonica	Japan	4	2
876	Japonica	China	5	5
880	Japonica	Brazil	3.66667	2.66667
883	Japonica	Philippines	1.66667	1.5
885	Japonica	Ivory Coast	3.5	2
888	Japonica	Ivory Coast	3	1.25
893	Japonica	Congo	4	3.33333
896	Indica	Bangladesh	3	2.25
897	Japonica	Bhutan	4	4
899	Indica	India	4	3.25
900	Indica	Sri Lanka	3	2.33333
902	Indica	India	2.66667	1
903	Indica	Laos	5	-
904	Indica	Laos	5	4.33333
905	Japonica	Laos	5	5
907	Indica	Viet Nam	3.66667	3.33333
908	Indica	Laos	5	4.75
910	Indica	India	1.16667	1.66667
912	Indica	Bangladesh	3	2.16667
916	Japonica	Liberia	3	2
918	Japonica	Malaysia	5	4.66667
919	Japonica	Indicatralia	3	2.25
922	Japonica	Uzbekistan	4.66667	3
923	Japonica	Romania	5	2
924	Japonica	United States	-	2.5
929	Japonica	Brazil	3	2.33333
931	Indica	China	3	3
932	Japonica	Colombia	4	3.5
933	Indica	Taiwan	3.16667	3.5
937	Japonica	United States	2.5	1
940	Indica	Malaysia	3.16667	1.5
941	Indica	China	3.83333	3
942	Indica	India	3	2.5
948	Japonica	Indonesia	3	3.5
949	Indica	Myanmar	4.83333	4.83333
953	Japonica	Bangladesh	4	5
954	Indica	China	2.66667	3.16667
963	Japonica	Taiwan	4.16667	3
967	Indica	Iraq	2.33333	2.16667
973	Japonica	Ivory Coast	4	3.33333
981	Japonica	Ecuador	2	1.66667
988	Japonica	United States	1.33333	1
989	Japonica	Laos	5	5
993	Indica	Sri Lanka	3	4
995	Japonica	Malaysia	3	1
996	Indica	Philippines	1.66667	2
999	Indica	India	3	2.83333
1001	Indica	Sri Lanka	4.16667	4.41667
1003	Japonica	Mexico	3.83333	2.25
1006	Japonica	Italy	-	3
1008	Japonica	United States	2	1.5
1015	Indica	India	2.66667	3
1017	Japonica	Italy	2	1.66667
1023	Indica	Indonesia	1.83333	2.5
1025	Japonica	Korea Rep	5	5
1026	Indica	Sri Lanka	2	1.66667
1031	Indica	Korea Rep	3.33333	3
1035	Indica	China	3.33333	2
1037	Japonica	Taiwan	2.66667	1.75
1043	Japonica	Indonesia	1.5	1.5
1044	Japonica	Guinea-Bissau	3	2
1046	Japonica	Nigeria	1.33333	1
1047	Indica	China	4	-
1048	Indica	China	3.5	1.25
1054	Japonica	Italy	2.33333	3
1056	Japonica	Ivory Coast	-	2
1057	Japonica	Ivory Coast	3.33333	2.5
1058	Japonica	Ivory Coast	-	3.75
1060	Japonica	Turkey	4	3.33333
1061	Japonica	Belgium	4	3
1064	Japonica	Ukraine	4.66667	-
1068	Japonica	China	5	5
1069	Japonica	Japan	3	1
1070	Japonica	Japan	3.33333	1.41667
1074	Japonica	Korea Rep	4	2
1075	Indica	China	3.5	3
1079	Japonica	India	3.66667	3.66667
1087	Japonica	Indonesia	5	4.33333
1089	Japonica	United States	2	2
1091	Japonica	United States	2.66667	1
1096	Indica	Bhutan	3	1
1098	Japonica	Japan	3	1.33333
1099	Japonica	Morocco	4.5	4
1100	Japonica	Turkey	5	4
1104	Japonica	China	3	1
1108	Indica	Bangladesh	5	2.5
1111	Indica	Philippines	1.66667	1.16667
1113	Indica	Ghana	2.66667	1.33333
1114	Japonica	India	5	5
1117	Indica	India	4.33333	4.66667
1119	Indica	Viet Nam	3.66667	1.5
1120	Japonica	Madagascar	3.16667	3.08333
1125	Indica	Bangladesh	4	3
1128	Indica	United States	1.33333	1
1131	Indica	Taiwan	3.33333	3
1134	Indica	Indonesia	1.66667	1.5
1135	Indica	Philippines	3	1
1137	Indica	Philippines	2	1.5
1140	Japonica	China	2	1
1141	Indica	Bangladesh	1.5	1
1143	Indica	Sri Lanka	3	2.33333
1147	Indica	Sri Lanka	3.83333	2.16667
1148	Indica	Mauritania	3.66667	3.25
1156	Indica	Madagascar	3.66667	3.75
1158	Indica	India	3.33333	2.66667
1165	Indica	Nepal	1.5	1.5
1166	Japonica	Nigeria	1.66667	1.33333
1168	Japonica	Madagascar	3.66667	3.5
1170	Indica	China	3.16667	2
1173	Indica	Thailand	3.83333	2
1179	Indica	Madagascar	3.33333	4
1192	Japonica	Guyana	2.5	2
1203	Indica	Japan	2.16667	2
1214	Japonica	Brazil	4	3.16667
1215	Indica	Thailand	4.83333	5
1216	Japonica	Brazil	2.16667	2
1217	Japonica	Spain	3	1.66667
1219	Japonica	Madagascar	3.66667	3
1222	Japonica	United States	2	1.83333
1225	Indica	Philippines	3	2.5
1226	Japonica	Brazil	4	2.33333
1229	Japonica	Venezuela	3.33333	3.33333
1234	Indica	Madagascar	4	3.5
1235	Japonica	Madagascar	3	1.83333
1237	Indica	Madagascar	4	3.25
1245	Indica	India	4	2
1250	Japonica	Madagascar	5	3.25
1251	Japonica	Spain	3	2
1252	Japonica	United States	2	1.83333
1254	Japonica	United States	1.33333	1.66667
1255	Japonica	Brazil	3.33333	2
1257	Japonica	Madagascar	3.33333	3.33333
1261	Japonica	Indonesia	3.66667	3
1262	Japonica	Brazil	2.66667	2
1264	Japonica	France	4	3
1266	Japonica	Ivory Coast	3	2
1267	Japonica	Korea Rep	5	5
1268	Indica	Philippines	1.5	1.5
1270	Indica	Philippines	2	2
1272	Indica	Philippines	2	1.16667
1273	Indica	Philippines	1.83333	1
1275	Japonica	Philippines	2	1.5
1276	Japonica	Philippines	3	2
1279	Indica	Philippines	2.5	2.33333
1280	Indica	Philippines	1.66667	1.5
1281	Japonica	Ivory Coast	3.66667	1.5
1283	Japonica	Ivory Coast	3.33333	2.33333
1284	Japonica	Ivory Coast	2.33333	2.33333
1286	Japonica	Senegal	3	2.33333
1288	Japonica	Nicaragua	3.66667	3
1291	Indica	Mali	2.83333	1.16667
1292	Japonica	Indonesia	3.83333	2.83333
1294	Indica	India	2.66667	2
1298	Indica	Madagascar	2	2.75
1301	Japonica	Japan	3.5	-
1302	Japonica	Indicatralia	1	2
1305	Indica	Madagascar	3.66667	3.25
1307	Japonica	Philippines	4	4
1310	Japonica	United States	2.66667	-
1313	Japonica	Madagascar	3.33333	1.66667
1320	Japonica	Italy	4	2.5
1321	Japonica	Colombia	2	1.83333
1323	Japonica	Philippines	3.66667	2.83333
1325	Japonica	Colombia	3	2.41667
1327	Japonica	China	-	3.5
1329	Japonica	Brazil	1.83333	1.83333
1332	Indica	Madagascar	3.5	4
1334	Japonica	Portugal	3	3
1339	Japonica	Portugal	3.66667	3.25
1341	Indica	Korea Rep	1	1.66667
1342	Indica	Mali	1.66667	2.75
1347	Indica	Bhutan	4	2.5
1348	Japonica	Madagascar	3	2
1349	Indica	Madagascar	3.33333	3
1350	Indica	Philippines	2.5	2.5
1353	Japonica	Madagascar	3.16667	3
1354	Indica	Madagascar	3	2.33333
1360	Japonica	Ivory Coast	2	2
1361	Indica	Senegal	2	2
1362	Indica	Senegal	3	2.16667
1364	Indica	Senegal	3	2
1365	Indica	Senegal	2	1.66667
1367	Indica	Senegal	3	1.83333
1370	Indica	Senegal	2	2
1371	Indica	Senegal	2	2
1372	Indica	Senegal	-	2
1373	Indica	Senegal	2.16667	1.58333
1374	Japonica	Ivory Coast	3.16667	3.16667
1377	Japonica	Italy	1.33333	1
1380	Indica	India	2	1
1387	Indica	India	3.33333	3
1388	Japonica	Philippines	3.66667	2.16667
1390	Japonica		5	4.5
1394	Indica	Cuba	3	1.33333
1395	Indica	Philippines	3.5	3.33333
1399	Indica	Viet Nam	2.5	2.16667
1400	Indica	Sri Lanka	3.66667	3.33333
1403	Indica	Panama	1.75	1.33333
1409	Indica	Sri Lanka	2.16667	2.5
1416	Indica	Madagascar	3.66667	4
1420	Japonica	Indonesia	2	2.16667
1431	Indica	Dominican Rp	1.5	1.33333
1434	Indica	Viet Nam	-	4
1435	Indica	India	3	3.16667
1436	Indica	India	3.83333	2.33333
1438	Japonica	Viet Nam	5	5
1442	Japonica	Indicatralia	2.5	1.58333
1445	Japonica	Philippines	4.5	5
1449	Indica	Thailand	4.66667	4
1453	Japonica	Brazil	3.66667	2.5
-: not detected.

## Sheet: Table S2
Table S2. The read counts of genes within qET-4b region measured by RNA-seq.
qET-4b	Start	Stop	Ori		Accessions with low GT values									Accessions with high GT values
				annotation	1165			522			656			576			634			1117
LOC_Os04g40250*	23939269	23942001	-	expressed protein
LOC_Os04g40290	23955470	23959975	+	AAA-type ATPase family protein, putative, expressed	64.4634	109.711	113.129	91.4389	83.1978	86.6033	36.7011	27.9151	23.0533	107.85	94.1969	153.424	50.1114	62.3705	99.7109	96.4733	112.521	72.5968
LOC_Os04g40300	23960070	23963329	-	transglutaminase, putative, expressed	1326.25	1297.95	1299.99	1142.99	1383.58	1381.32	1376.82	1500.43	1288.42	1344.61	1216.56	1301.54	1466.49	1067.9	1299.22	1215.38	1686.67	1441.4
LOC_Os04g40310	23963996	23967809	-	dehydrogenase, putative, expressed	603.419	827.256	558.699	494.448	587.376	456.833	701.515	909.566	577.613	745.574	718.029	768.822	747.249	833.635	842.334	447.203	508.642	446.119
LOC_Os04g40320	23968214	23972227	-	expressed protein	482.947	613.142	648.011	568.107	485.875	506.63	499.135	423.378	358.607	315.345	468.319	515.674	474.584	311.853	528.319	392.204	407.602	367.668
LOC_Os04g40330	23976077	23979533	-	OsFBX141 - F-box domain containing protein, expressed	484.004	475.119	477.325	485.134	517.49	324.763	654.711	632.712	699.283	1154.7	1146.36	991.287	1143.72	1183.52	556.595	1200.06	1009.25	1214.24
LOC_Os04g40340	23984033	23987369	-	expressed protein	155.346	171.645	215.342	227.751	193.019	253.315	138.416	161.675	106.301	62.2734	55.0963	60.5171	88.6375	80.6253	80.364	49.5891	59.7051	36.2984
LOC_Os04g40350*	23990892	23991709	-	GRF zinc finger family protein
LOC_Os04g40360*	23992130	23998033	-	transposon protein, putative, unclassified, expressed
LOC_Os04g40370	23998827	24002250	+	OsFBX142 - F-box domain containing protein, expressed	824.286	724.623	726.407	952.489	770.411	789.173	774.917	653.678	947.746	58.6143	79.9785	40.9129	30.9511	95.8376	321.456	25.2453	11.4818	42.153
LOC_Os04g40380*	24004990	24005628	-	expressed protein
LOC_Os04g40390*	24007307	24008008	+	expressed protein
LOC_Os04g40400	24013077	24016880	+	eukaryotic translation initiation factor 4B, putative, expressed	3689.21	3155.07	3702.49	3331.59	3348.71	3294.17	3847.32	2928.76	3346.57	4106.52	1982.58	3717.96	3323.56	1849.82	5876.99	2162.08	3340.04	3353.5
LOC_Os04g40410	24018289	24019456	-	high affinity nitrate transporter, putative, expressed	105.678	99.9785	120.076	91.4389	69.0542	30.3112	16.7776	20.9363	44.8258	33.9963	30.2141	68.1882	72.2193	33.4671	160.728	143.357	84.965	139.339
LOC_Os04g40420	24021401	24026205	+	SWIRM domain containing protein, expressed	845.421	1022.79	1092.59	922.009	1102.37	1008.93	1165	1043.33	828.638	1525.14	899.314	1132.78	1196.78	1436.04	1011.99	925.061	754.351	971.86
LOC_Os04g40430	24026632	24029053	+	surfeit locus protein, putative, expressed	1231.14	1251.94	1139.23	1352.11	1308.7	1319.62	1281.39	1246.87	1293.55	1489.98	1114.37	989.582	906.426	853.411	833.404	1220.79	1198.69	973.031
LOC_Os04g40440	24032526	24036100	+	expressed protein	21.1355	35.3906	25.8014	30.4796	16.6396	8.66033	29.3609	23.2626	25.6148	94.9552	118.19	85.2353	35.3727	30.4246	71.4347	38.7696	18.3708	43.3239
LOC_Os04g40450*	24036670	24041085	-	retrotransposon protein, putative, unclassified, expressed
LOC_Os04g40460	24043880	24047054	-	cytochrome P450, putative, expressed	27.4762	21.2344	15.8778	30.4796	21.6314	41.1366	10.486	37.2201	25.6148	79.7155	78.2012	91.2018	316.881	53.2431	177.098	29.7534	20.6672	22.2474
LOC_Os04g40470	24049070	24051142	-	cytochrome P450, putative, expressed	27.4762	31.8516	19.8472	33.8663	18.3035	67.1176	41.9441	61.6458	84.5287	143.019	187.505	153.424	872.528	284.47	418.19	55.9004	81.5204	90.1605
LOC_Os04g40475*	24052947	24054476	-	expressed protein
LOC_Os04g40490	24054885	24058958	+	glycosyl hydrolase family 5 protein, putative, expressed	169.084	152.18	283.815	108.372	176.379	132.07	342.893	316.371	429.047	322.379	175.064	185.813	288.877	127.783	184.54	115.407	115.966	84.306
LOC_Os04g40500	24060045	24063819	+	glycosyl hydrolase family 5 protein, putative, expressed	191.277	183.146	144.885	146.472	242.106	175.372	203.429	380.343	344.519	709.233	409.668	524.197	918.217	742.361	808.105	664.493	809.464	713.088
LOC_Os04g40510	24064726	24068529	+	glycosyl hydrolase family 5 protein, putative, expressed	2610.24	1109.5	1387.32	1055.78	1245.47	1223.27	988.832	1237.57	1553.54	4331.6	2679.28	7599.58	21715.9	14185.5	17610.1	1354.23	2762.51	2524.5
LOC_Os04g40520	24068037	24072124	-	uncharacterized glycosyltransferase, putative, expressed	1273.42	1504.1	1446.86	1448.63	1547.48	1358.59	1299.22	1274.79	919.57	706.889	1122.37	1213.75	915.27	1160.7	436.049	1292.02	1180.32	1320.79
LOC_Os04g40530	24073335	24074729	+	methyltransferase domain containing protein, expressed	50.7253	67.2422	71.4499	81.2791	58.2384	30.3112	89.1312	79.0927	122.951	162.948	134.186	136.376	97.275	212.972	89.2933	84.7522	89.5577	88.9896
LOC_Os04g40540	24075211	24077600	-	protein-L-isoaspartate O-methyltransferase, putative, expressed	340.282	234.463	271.907	253.15	326.967	360.486	417.344	454.783	397.029	560.353	572.291	555.734	1046.44	921.867	961.391	574.332	864.576	655.713
LOC_Os04g40550*	24077809	24079933	-	expressed protein
LOC_Os04g40560*	24086334	24088075	-	WD domain, G-beta repeat domain containing protein, expressed
LOC_Os04g40570*	24093981	24098250	+	ABC transporter, ATP-binding protein, putative, expressed
LOC_Os04g40580	24098305	24099665	-	O-acyltransferase, putative, expressed	141.608	54.8555	95.2666	55.8794	88.1896	86.6033	67.1106	41.8726	119.109	160.603	24.8822	109.101	39.7943	0	276.809	25.2453	36.7416	70.255
LOC_Os04g40590*	24101138	24102493	-	wax synthase isoform 1, putative, expressed
LOC_Os04g40600	24102870	24104925	-	peptide methionine sulfoxide reductase, putative, expressed	2352.38	2500.35	2368.76	2103.1	2674.81	1539.37	2537.62	3845.3	3498.98	6676.17	6439.16	3168.2	3963.22	4431.35	5509.4	2746.33	2644.25	2334.81
LOC_Os04g40620*	24108926	24109758	-	peptide methionine sulfoxide reductase, putative, expressed
LOC_Os04g40630	24115918	24118216	+	BTBZ4 - Bric-a-Brac, Tramtrack, Broad Complex BTB domain with TAZ zinc finger and Calmodulin-binding domains, expressed	869.727	628.183	997.322	720.505	929.319	651.69	803.23	797.906	738.986	521.667	644.271	649.493	922.639	505.049	909.304	787.114	578.68	674.448
LOC_Os04g40640*	24125483	24126371	-	expressed protein
LOC_Os04g40650	24129507	24133300	-	metalloprotease ATP23, putative, expressed	220.866	295.512	263.968	200.658	272.057	226.251	236.984	274.498	225.41	538.079	364.347	256.558	256.452	330.107	232.163	233.519	215.857	230.67
LOC_Os04g40660	24133854	24138557	-	MA3 domain containing protein, expressed	25120.6	21089.3	22484.9	13607.5	32714.2	26313.3	29132.3	28981.6	31166.8	19825.7	15262.6	15212.8	11793.9	6839.46	29966.8	8889.97	26392	9957.47
LOC_Os04g40670	24139352	24142410	-	expressed protein	567.489	558.287	538.851	518.154	672.238	349.661	764.431	964.233	779.97	947.207	606.059	567.667	393.522	517.219	703.929	370.566	267.525	307.951
LOC_Os04g40680	24145933	24148011	+	expressed protein	79.2582	83.168	80.3812	86.359	111.485	19.4858	190.846	90.7239	165.215	49.236	28.4368	40.9129	20.6341	9.12739	125.011	55.9004	72.335	74.9386
LOC_Os04g40700	24156508	24161112	+	steroid nuclear receptor, ligand-binding, putative, expressed	1164.57	1215.67	1695.94	1766.13	1907.73	1656.29	2218.84	2201.8	2100.41	1518.11	1326.75	1072.26	1733.26	1839.17	1965.94	2074.63	2147.09	2206.01
LOC_Os04g40720	24161435	24167928	-	putative subtilisin-like serine protease, OsSUBSrP1	705.927	928.119	849.46	1086.26	808.682	926.656	757.091	846.757	829.918	1277.79	1895.49	1945.07	991.911	1782.88	867.633	1148.66	985.134	1111.2
LOC_Os04g40730	24175619	24178976	-	oxidoreductase, short chain dehydrogenase/reductase family, putative, expressed	1122.3	653.842	627.171	1358.88	936.807	1124.76	607.141	455.946	532.787	313	376.788	613.694	695.664	281.428	549.154	432.777	349.045	529.254
LOC_Os04g40740	24180681	24185070	-	kelch repeat protein, putative, expressed	1955.04	2296.85	2099.83	2490.02	2812.09	2629.49	1760.6	1772.61	1526.64	1213.32	1748.86	1570.03	1892.44	2946.63	898.886	1686.93	1132.1	1334.84
LOC_Os04g40750	24187919	24188910	+	expressed protein	98.2802	76.0898	81.3735	21.1664	32.4471	103.924	144.707	61.6458	66.5984	71.5095	35.546	72.45	11.7909	10.6486	46.1349	13.5243	41.3343	43.3239
LOC_Os04g40760*	24189434	24191259	+	OsFBX143 - F-box domain containing protein, expressed
LOC_Os04g40770*	24192009	24195350	+	OsFBX144 - F-box domain containing protein, expressed
LOC_Os04g40780*	24199124	24200930	-	OsFBX145 - F-box domain containing protein, expressed
LOC_Os04g40790*	24202313	24204684	-	conserved hypothetical protein
LOC_Os04g40800*	24206249	24210114	+	OsFBL18 - F-box domain and LRR containing protein, expressed
LOC_Os04g40820*	24223467	24224532	+	hypothetical protein
LOC_Os04g40830	24229225	24236905	+	cullin family domain containing protein, putative, expressed	1361.13	1765.99	1716.78	1623.04	1387.74	1408.39	1579.2	1353.88	1645.75	838.185	1466.27	1373.14	1279.31	1410.18	1346.84	1559.8	1486.89	1499.94
LOC_Os04g40840	24237082	24240761	-	elongator complex protein 3, putative, expressed	3472.57	3265.67	3350.21	3127.55	3108.27	3433.82	3206.63	3135.79	3414.45	2475.87	2897	2531.49	2453.98	2823.41	3308.32	3176.41	2598.32	3013.94
The genes without expression by RNA-seq were marked with *. The genes with read count less than 30 were regarded as no expression.
The genes exhibited differentially expressed by RNA-seq between two groups of rice accessions are highlighted in green.
LOC_Os04g40720 in red was the candidate gene identified at the genomic level.

## Sheet: Table S3
Table S3. Primers used in this study.
Primer name/ Gene	forward primer (5'-3')	reverse primer (5'-3')
EF1α	TTTCACTCTTGGTGTGAAGCAGAT	GACTTCCTTCACGATTTCATCGTAA
LOC_Os04g40340	GTGTTGTTCATGCTGGTGGC	TGGTGTTATGTGCGGTGACA
LOC_Os04g40370	GATCGACCATTTCCCAGCCA	TTCGCAGAGCTGAAACCAGT
LOC_Os04g40500	TCGGTGAGAATGCACAGCTT	GGCACTTGCACGGATTTGTT
